# Supplementary material for: Coalescent: an open-source and scalable framework for exact calculations in coalescent theory
Source: BMC Bioinformatics. 2012 Oct 3;13:257. doi: 10.1186/1471-2105-13-257 (PMC3575375; doi:10.1186/1471-2105-13-257)
Supplement: Additional file 1: Coalescent-1.3.0.zip (End user application) — Description of Data: Unzip the file and go to the bin subdirectory. For windows run (double-click) the file coalescent.exe and for Mac/Linux run the file coalescent from the console. Running some jobs require infinite-sites data which is available as coalescent-1.3.0-data.zip. It contains the sample infinite-sites data files stored in xml format. A video tutorial on installation is available at http://youtu.be/f4Bye9jx81c?hd=1 and another on the application demo is available at http://youtu.be/IEuzpZZeV1Q?hd=1. [file 1471-2105-13-257-S1.zip]

Archive with 372 entries (314 files):
- coalescent/
- coalescent/bin/
- coalescent/bin/coalescent
- coalescent/bin/coalescent.exe
- coalescent/coalescent/
- coalescent/coalescent/.lastModified
- coalescent/coalescent/config/
- coalescent/coalescent/config/Modules/
- coalescent/coalescent/config/Modules/coalescent-cef-pui-pob.xml
- coalescent/coalescent/config/Modules/coalescent-cef-pui.xml
- coalescent/coalescent/config/Modules/coalescent-cef.xml
- coalescent/coalescent/config/Modules/coalescent-core.xml
- coalescent/coalescent/config/Modules/coalescent-netbeans-jobs1.xml
- coalescent/coalescent/config/Modules/coalescent-netbeans-jobs2.xml
- coalescent/coalescent/config/Modules/coalescent-properties.xml
- coalescent/coalescent/config/Modules/coalescent-provider-impl.xml
- coalescent/coalescent/config/Modules/coalescent-provider.xml
- coalescent/coalescent/config/Modules/coalescent-updatecenter.xml
- coalescent/coalescent/core/
- coalescent/coalescent/core/locale/
- coalescent/coalescent/core/locale/core_coalescent.jar
- coalescent/coalescent/modules/
- coalescent/coalescent/modules/coalescent-cef-pui-pob.jar
- coalescent/coalescent/modules/coalescent-cef-pui.jar
- coalescent/coalescent/modules/coalescent-cef.jar
- coalescent/coalescent/modules/coalescent-core.jar
- coalescent/coalescent/modules/coalescent-netbeans-jobs1.jar
- coalescent/coalescent/modules/coalescent-netbeans-jobs2.jar
- coalescent/coalescent/modules/coalescent-properties.jar
- coalescent/coalescent/modules/coalescent-provider-impl.jar
- coalescent/coalescent/modules/coalescent-provider.jar
- coalescent/coalescent/modules/coalescent-updatecenter.jar
- coalescent/coalescent/modules/locale/
- coalescent/coalescent/modules/locale/org-netbeans-core-windows_coalescent.jar
- coalescent/coalescent/update_tracking/
- coalescent/coalescent/update_tracking/coalescent-cef-pui-pob.xml
- coalescent/coalescent/update_tracking/coalescent-cef-pui.xml
- coalescent/coalescent/update_tracking/coalescent-cef.xml
- coalescent/coalescent/update_tracking/coalescent-core.xml
- coalescent/coalescent/update_tracking/coalescent-netbeans-jobs1.xml
- coalescent/coalescent/update_tracking/coalescent-netbeans-jobs2.xml
- coalescent/coalescent/update_tracking/coalescent-properties.xml
- coalescent/coalescent/update_tracking/coalescent-provider-impl.xml
- coalescent/coalescent/update_tracking/coalescent-provider.xml
- coalescent/coalescent/update_tracking/coalescent-updatecenter.xml
- coalescent/etc/
- coalescent/etc/coalescent.clusters
- coalescent/etc/coalescent.conf
- coalescent/ide/
- coalescent/ide/.lastModified
- coalescent/ide/config/
- coalescent/ide/config/Modules/
- coalescent/ide/config/Modules/org-netbeans-modules-image.xml
- coalescent/ide/modules/
- coalescent/ide/modules/ext/
- coalescent/ide/modules/ext/ValidationAPI.jar
- coalescent/ide/modules/org-netbeans-modules-image.jar
- coalescent/ide/update_tracking/
- coalescent/ide/update_tracking/org-netbeans-modules-image.xml
- coalescent/platform/
- coalescent/platform/.lastModified
- coalescent/platform/config/
- coalescent/platform/config/ModuleAutoDeps/
- coalescent/platform/config/ModuleAutoDeps/org-netbeans-core.xml
- coalescent/platform/config/ModuleAutoDeps/org-netbeans-modules-options-api.xml
- coalescent/platform/config/ModuleAutoDeps/org-netbeans-modules-queries.xml
- coalescent/platform/config/ModuleAutoDeps/org-openide-execution.xml
- coalescent/platform/config/ModuleAutoDeps/org-openide-explorer.xml
- coalescent/platform/config/ModuleAutoDeps/org-openide-loaders.xml
- coalescent/platform/config/ModuleAutoDeps/org-openide-modules.xml
- coalescent/platform/config/ModuleAutoDeps/org-openide-text.xml
- coalescent/platform/config/ModuleAutoDeps/org-openide-util.xml
- coalescent/platform/config/Modules/
- coalescent/platform/config/Modules/org-netbeans-api-annotations-common.xml
- coalescent/platform/config/Modules/org-netbeans-api-progress.xml
- coalescent/platform/config/Modules/org-netbeans-api-visual.xml
- coalescent/platform/config/Modules/org-netbeans-core-execution.xml
- coalescent/platform/config/Modules/org-netbeans-core-io-ui.xml
- coalescent/platform/config/Modules/org-netbeans-core-multiview.xml
- coalescent/platform/config/Modules/org-netbeans-core-output2.xml
- coalescent/platform/config/Modules/org-netbeans-core-ui.xml
- coalescent/platform/config/Modules/org-netbeans-core-windows.xml
- coalescent/platform/config/Modules/org-netbeans-core.xml
- coalescent/platform/config/Modules/org-netbeans-libs-jna.xml
- coalescent/platform/config/Modules/org-netbeans-libs-junit4.xml
- coalescent/platform/config/Modules/org-netbeans-modules-autoupdate-services.xml
- coalescent/platform/config/Modules/org-netbeans-modules-autoupdate-ui.xml
- coalescent/platform/config/Modules/org-netbeans-modules-editor-mimelookup-impl.xml
- coalescent/platform/config/Modules/org-netbeans-modules-editor-mimelookup.xml
- coalescent/platform/config/Modules/org-netbeans-modules-favorites.xml
- coalescent/platform/config/Modules/org-netbeans-modules-javahelp.xml
- coalescent/platform/config/Modules/org-netbeans-modules-keyring-impl.xml
- coalescent/platform/config/Modules/org-netbeans-modules-keyring.xml
- coalescent/platform/config/Modules/org-netbeans-modules-masterfs.xml
- coalescent/platform/config/Modules/org-netbeans-modules-options-api.xml
- coalescent/platform/config/Modules/org-netbeans-modules-options-keymap.xml
- coalescent/platform/config/Modules/org-netbeans-modules-progress-ui.xml
- coalescent/platform/config/Modules/org-netbeans-modules-queries.xml
- coalescent/platform/config/Modules/org-netbeans-modules-settings.xml
- coalescent/platform/config/Modules/org-netbeans-spi-quicksearch.xml
- coalescent/platform/config/Modules/org-netbeans-swing-outline.xml
- coalescent/platform/config/Modules/org-netbeans-swing-plaf.xml
- coalescent/platform/config/Modules/org-netbeans-swing-tabcontrol.xml
- coalescent/platform/config/Modules/org-openide-actions.xml
- coalescent/platform/config/Modules/org-openide-awt.xml
- coalescent/platform/config/Modules/org-openide-dialogs.xml
- coalescent/platform/config/Modules/org-openide-execution.xml
- coalescent/platform/config/Modules/org-openide-explorer.xml
- coalescent/platform/config/Modules/org-openide-io.xml
- coalescent/platform/config/Modules/org-openide-loaders.xml
- coalescent/platform/config/Modules/org-openide-nodes.xml
- coalescent/platform/config/Modules/org-openide-text.xml
- coalescent/platform/config/Modules/org-openide-windows.xml
- coalescent/platform/core/
- coalescent/platform/core/core.jar
- coalescent/platform/core/org-openide-filesystems.jar
- coalescent/platform/lib/
- coalescent/platform/lib/boot.jar
- coalescent/platform/lib/nbexec
- coalescent/platform/lib/nbexec.dll
- coalescent/platform/lib/nbexec.exe
- coalescent/platform/lib/org-openide-modules.jar
- coalescent/platform/lib/org-openide-util-lookup.jar
- coalescent/platform/lib/org-openide-util.jar
- coalescent/platform/modules/
- coalescent/platform/modules/ext/
- coalescent/platform/modules/ext/jhall-2.0_05.jar
- coalescent/platform/modules/ext/jna-3.2.7.jar
- coalescent/platform/modules/ext/junit-4.8.2.jar
- coalescent/platform/modules/ext/nsProxyAutoConfig.js
- coalescent/platform/modules/ext/updater.jar
- coalescent/platform/modules/lib/
- coalescent/platform/modules/lib/amd64/
- coalescent/platform/modules/lib/amd64/jnidispatch.dll
- coalescent/platform/modules/lib/amd64/Linux/
- coalescent/platform/modules/lib/amd64/Linux/libjnidispatch.so
- coalescent/platform/modules/lib/i386/
- coalescent/platform/modules/lib/i386/Linux/
- coalescent/platform/modules/lib/i386/Linux/libjnidispatch.so
- coalescent/platform/modules/lib/libjnidispatch.jnilib
- coalescent/platform/modules/lib/x86/
- coalescent/platform/modules/lib/x86/jnidispatch.dll
- coalescent/platform/modules/locale/
- coalescent/platform/modules/locale/org-netbeans-core_ja.jar
- coalescent/platform/modules/locale/org-netbeans-core_pt_BR.jar
- coalescent/platform/modules/locale/org-netbeans-core_ru.jar
- coalescent/platform/modules/locale/org-netbeans-core_zh_CN.jar
- coalescent/platform/modules/locale/org-netbeans-modules-keyring-impl_ja.jar
- coalescent/platform/modules/locale/org-netbeans-modules-keyring-impl_ru.jar
- coalescent/platform/modules/locale/org-netbeans-modules-keyring-impl_zh_CN.jar
- coalescent/platform/modules/locale/org-netbeans-modules-masterfs_ja.jar
- coalescent/platform/modules/locale/org-netbeans-modules-masterfs_pt_BR.jar
- coalescent/platform/modules/locale/org-netbeans-modules-masterfs_ru.jar
- coalescent/platform/modules/locale/org-netbeans-modules-masterfs_zh_CN.jar
- coalescent/platform/modules/locale/org-netbeans-swing-plaf_ja.jar
- coalescent/platform/modules/locale/org-netbeans-swing-plaf_pt_BR.jar
- coalescent/platform/modules/locale/org-netbeans-swing-plaf_ru.jar
- coalescent/platform/modules/locale/org-netbeans-swing-plaf_zh_CN.jar
- coalescent/platform/modules/locale/org-openide-awt_ja.jar
- coalescent/platform/modules/locale/org-openide-awt_pt_BR.jar
- coalescent/platform/modules/locale/org-openide-awt_ru.jar
- coalescent/platform/modules/locale/org-openide-awt_zh_CN.jar
- coalescent/platform/modules/org-netbeans-api-annotations-common.jar
- coalescent/platform/modules/org-netbeans-api-progress.jar
- coalescent/platform/modules/org-netbeans-api-visual.jar
- coalescent/platform/modules/org-netbeans-core-execution.jar
- coalescent/platform/modules/org-netbeans-core-io-ui.jar
- coalescent/platform/modules/org-netbeans-core-multiview.jar
- coalescent/platform/modules/org-netbeans-core-output2.jar
- coalescent/platform/modules/org-netbeans-core-ui.jar
- coalescent/platform/modules/org-netbeans-core-windows.jar
- coalescent/platform/modules/org-netbeans-core.jar
- coalescent/platform/modules/org-netbeans-libs-jna.jar
- coalescent/platform/modules/org-netbeans-libs-junit4.jar
- coalescent/platform/modules/org-netbeans-modules-autoupdate-services.jar
- coalescent/platform/modules/org-netbeans-modules-autoupdate-ui.jar
- coalescent/platform/modules/org-netbeans-modules-editor-mimelookup-impl.jar
- coalescent/platform/modules/org-netbeans-modules-editor-mimelookup.jar
- coalescent/platform/modules/org-netbeans-modules-favorites.jar
- coalescent/platform/modules/org-netbeans-modules-javahelp.jar
- coalescent/platform/modules/org-netbeans-modules-keyring-impl.jar
- coalescent/platform/modules/org-netbeans-modules-keyring.jar
- coalescent/platform/modules/org-netbeans-modules-masterfs.jar
- coalescent/platform/modules/org-netbeans-modules-options-api.jar
- coalescent/platform/modules/org-netbeans-modules-options-keymap.jar
- coalescent/platform/modules/org-netbeans-modules-progress-ui.jar
- coalescent/platform/modules/org-netbeans-modules-queries.jar
- coalescent/platform/modules/org-netbeans-modules-settings.jar
- coalescent/platform/modules/org-netbeans-spi-quicksearch.jar
- coalescent/platform/modules/org-netbeans-swing-outline.jar
- coalescent/platform/modules/org-netbeans-swing-plaf.jar
- coalescent/platform/modules/org-netbeans-swing-tabcontrol.jar
- coalescent/platform/modules/org-openide-actions.jar
- coalescent/platform/modules/org-openide-awt.jar
- coalescent/platform/modules/org-openide-dialogs.jar
- coalescent/platform/modules/org-openide-execution.jar
- coalescent/platform/modules/org-openide-explorer.jar
- coalescent/platform/modules/org-openide-io.jar
- coalescent/platform/modules/org-openide-loaders.jar
- coalescent/platform/modules/org-openide-nodes.jar
- coalescent/platform/modules/org-openide-text.jar
- coalescent/platform/modules/org-openide-windows.jar
- coalescent/platform/update/
- coalescent/platform/update/backup/
- coalescent/platform/update/backup/netbeans/
- coalescent/platform/update/backup/netbeans/config/
- coalescent/platform/update/backup/netbeans/config/ModuleAutoDeps/
- coalescent/platform/update/backup/netbeans/config/ModuleAutoDeps/org-netbeans-core.xml
- coalescent/platform/update/backup/netbeans/config/Modules/
- coalescent/platform/update/backup/netbeans/config/Modules/org-netbeans-core.xml
- coalescent/platform/update/backup/netbeans/config/Modules/org-netbeans-modules-keyring-impl.xml
- coalescent/platform/update/backup/netbeans/config/Modules/org-netbeans-modules-masterfs.xml
- coalescent/platform/update/backup/netbeans/config/Modules/org-netbeans-swing-plaf.xml
- coalescent/platform/update/backup/netbeans/config/Modules/org-openide-awt.xml
- coalescent/platform/update/backup/netbeans/modules/
- coalescent/platform/update/backup/netbeans/modules/ext/
- coalescent/platform/update/backup/netbeans/modules/ext/nsProxyAutoConfig.js
- coalescent/platform/update/backup/netbeans/modules/locale/
- coalescent/platform/update/backup/netbeans/modules/locale/org-netbeans-core_ja.jar
- coalescent/platform/update/backup/netbeans/modules/locale/org-netbeans-core_pt_BR.jar
- coalescent/platform/update/backup/netbeans/modules/locale/org-netbeans-core_ru.jar
- coalescent/platform/update/backup/netbeans/modules/locale/org-netbeans-core_zh_CN.jar
- coalescent/platform/update/backup/netbeans/modules/locale/org-netbeans-modules-keyring-impl_ja.jar
- coalescent/platform/update/backup/netbeans/modules/locale/org-netbeans-modules-keyring-impl_ru.jar
- coalescent/platform/update/backup/netbeans/modules/locale/org-netbeans-modules-keyring-impl_zh_CN.jar
- coalescent/platform/update/backup/netbeans/modules/locale/org-netbeans-modules-masterfs_ja.jar
- coalescent/platform/update/backup/netbeans/modules/locale/org-netbeans-modules-masterfs_pt_BR.jar
- coalescent/platform/update/backup/netbeans/modules/locale/org-netbeans-modules-masterfs_ru.jar
- coalescent/platform/update/backup/netbeans/modules/locale/org-netbeans-modules-masterfs_zh_CN.jar
- coalescent/platform/update/backup/netbeans/modules/locale/org-netbeans-swing-plaf_ja.jar
- coalescent/platform/update/backup/netbeans/modules/locale/org-netbeans-swing-plaf_pt_BR.jar
- coalescent/platform/update/backup/netbeans/modules/locale/org-netbeans-swing-plaf_ru.jar
- coalescent/platform/update/backup/netbeans/modules/locale/org-netbeans-swing-plaf_zh_CN.jar
- coalescent/platform/update/backup/netbeans/modules/locale/org-openide-awt_ja.jar
- coalescent/platform/update/backup/netbeans/modules/locale/org-openide-awt_pt_BR.jar
- coalescent/platform/update/backup/netbeans/modules/locale/org-openide-awt_ru.jar
- coalescent/platform/update/backup/netbeans/modules/locale/org-openide-awt_zh_CN.jar
- coalescent/platform/update_tracking/
- coalescent/platform/update_tracking/org-netbeans-api-annotations-common.xml
- coalescent/platform/update_tracking/org-netbeans-api-progress.xml
- coalescent/platform/update_tracking/org-netbeans-api-visual.xml
- coalescent/platform/update_tracking/org-netbeans-bootstrap.xml
- coalescent/platform/update_tracking/org-netbeans-core-execution.xml
- coalescent/platform/update_tracking/org-netbeans-core-io-ui.xml
- coalescent/platform/update_tracking/org-netbeans-core-multiview.xml
- coalescent/platform/update_tracking/org-netbeans-core-output2.xml
- coalescent/platform/update_tracking/org-netbeans-core-startup.xml
- coalescent/platform/update_tracking/org-netbeans-core-ui.xml
- coalescent/platform/update_tracking/org-netbeans-core-windows.xml
- coalescent/platform/update_tracking/org-netbeans-core.xml
- coalescent/platform/update_tracking/org-netbeans-libs-jna.xml
- coalescent/platform/update_tracking/org-netbeans-libs-junit4.xml
- coalescent/platform/update_tracking/org-netbeans-modules-autoupdate-services.xml
- coalescent/platform/update_tracking/org-netbeans-modules-autoupdate-ui.xml
- coalescent/platform/update_tracking/org-netbeans-modules-editor-mimelookup-impl.xml
- coalescent/platform/update_tracking/org-netbeans-modules-editor-mimelookup.xml
- coalescent/platform/update_tracking/org-netbeans-modules-favorites.xml
- coalescent/platform/update_tracking/org-netbeans-modules-javahelp.xml
- coalescent/platform/update_tracking/org-netbeans-modules-keyring-impl.xml
- coalescent/platform/update_tracking/org-netbeans-modules-keyring.xml
- coalescent/platform/update_tracking/org-netbeans-modules-masterfs.xml
- coalescent/platform/update_tracking/org-netbeans-modules-options-api.xml
- coalescent/platform/update_tracking/org-netbeans-modules-options-keymap.xml
- coalescent/platform/update_tracking/org-netbeans-modules-progress-ui.xml
- coalescent/platform/update_tracking/org-netbeans-modules-queries.xml
- coalescent/platform/update_tracking/org-netbeans-modules-settings.xml
- coalescent/platform/update_tracking/org-netbeans-spi-quicksearch.xml
- coalescent/platform/update_tracking/org-netbeans-swing-outline.xml
- coalescent/platform/update_tracking/org-netbeans-swing-plaf.xml
- coalescent/platform/update_tracking/org-netbeans-swing-tabcontrol.xml
- coalescent/platform/update_tracking/org-openide-actions.xml
- coalescent/platform/update_tracking/org-openide-awt.xml
- coalescent/platform/update_tracking/org-openide-dialogs.xml
- coalescent/platform/update_tracking/org-openide-execution.xml
- coalescent/platform/update_tracking/org-openide-explorer.xml
- coalescent/platform/update_tracking/org-openide-filesystems.xml
- coalescent/platform/update_tracking/org-openide-io.xml
- coalescent/platform/update_tracking/org-openide-loaders.xml
- coalescent/platform/update_tracking/org-openide-modules.xml
- coalescent/platform/update_tracking/org-openide-nodes.xml
- coalescent/platform/update_tracking/org-openide-text.xml
- coalescent/platform/update_tracking/org-openide-util-lookup.xml
- coalescent/platform/update_tracking/org-openide-util.xml
- coalescent/platform/update_tracking/org-openide-windows.xml
- coalescent/suite_app/
- coalescent/suite_app/.lastModified
- coalescent/suite_app/config/
- coalescent/suite_app/config/Modules/
- coalescent/suite_app/config/Modules/cef-pui-pob.xml
- coalescent/suite_app/config/Modules/cef-pui.xml
- coalescent/suite_app/config/Modules/cef.xml
- coalescent/suite_app/config/Modules/commons-provider.xml
- coalescent/suite_app/config/Modules/commons-updatecenter.xml
- coalescent/suite_app/config/Modules/jobs.xml
- coalescent/suite_app/modules/
- coalescent/suite_app/modules/cef-pui-pob.jar
- coalescent/suite_app/modules/cef-pui.jar
- coalescent/suite_app/modules/cef.jar
- coalescent/suite_app/modules/commons-provider.jar
- coalescent/suite_app/modules/commons-updatecenter.jar
[truncated: 72 more entries]
