# Supplementary material for: Coalescent: an open-source and scalable framework for exact calculations in coalescent theory
Source: BMC Bioinformatics. 2012 Oct 3;13:257. doi: 10.1186/1471-2105-13-257 (PMC3575375; doi:10.1186/1471-2105-13-257)
Supplement: Additional file 1: Coalescent-1.3.0.zip (End user application) — Description of Data: Unzip the file and go to the bin subdirectory. For windows run (double-click) the file coalescent.exe and for Mac/Linux run the file coalescent from the console. Running some jobs require infinite-sites data which is available as coalescent-1.3.0-data.zip. It contains the sample infinite-sites data files stored in xml format. A video tutorial on installation is available at http://youtu.be/f4Bye9jx81c?hd=1 and another on the application demo is available at http://youtu.be/IEuzpZZeV1Q?hd=1. [file 1471-2105-13-257-S1.zip › coalescent/etc/coalescent.conf]

# ${HOME} will be replaced by user home directory according to platform
default_userdir="${HOME}/.${APPNAME}/dev"
default_mac_userdir="${HOME}/Library/Application Support/${APPNAME}/dev"

# options used by the launcher by default, can be overridden by explicit
# command line switches
default_options="--branding coalescent -J-Xms512m -J-Xmx1024m"
# for development purposes you may wish to append: -J-Dnetbeans.logger.console=true -J-ea

# default location of JDK/JRE, can be overridden by using --jdkhome <dir> switch
#jdkhome="/path/to/jdk"

# clusters' paths separated by path.separator (semicolon on Windows, colon on Unices)
#extra_clusters=
