# Supplementary material for: Coalescent: an open-source and scalable framework for exact calculations in coalescent theory
Source: BMC Bioinformatics. 2012 Oct 3;13:257. doi: 10.1186/1471-2105-13-257 (PMC3575375; doi:10.1186/1471-2105-13-257)
Supplement: Additional file 1: Coalescent-1.3.0.zip (End user application) — Description of Data: Unzip the file and go to the bin subdirectory. For windows run (double-click) the file coalescent.exe and for Mac/Linux run the file coalescent from the console. Running some jobs require infinite-sites data which is available as coalescent-1.3.0-data.zip. It contains the sample infinite-sites data files stored in xml format. A video tutorial on installation is available at http://youtu.be/f4Bye9jx81c?hd=1 and another on the application demo is available at http://youtu.be/IEuzpZZeV1Q?hd=1. [file 1471-2105-13-257-S1.zip › coalescent/platform/lib/nbexec]

#!/bin/sh
# DO NOT ALTER OR REMOVE COPYRIGHT NOTICES OR THIS HEADER.
#
# Copyright 1997-2011 Oracle and/or its affiliates. All rights reserved.
#
# Oracle and Java are registered trademarks of Oracle and/or its affiliates.
# Other names may be trademarks of their respective owners.
#
# The contents of this file are subject to the terms of either the GNU
# General Public License Version 2 only ("GPL") or the Common
# Development and Distribution License("CDDL") (collectively, the
# "License"). You may not use this file except in compliance with the
# License. You can obtain a copy of the License at
# http://www.netbeans.org/cddl-gplv2.html
# or nbbuild/licenses/CDDL-GPL-2-CP. See the License for the
# specific language governing permissions and limitations under the
# License.  When distributing the software, include this License Header
# Notice in each file and include the License file at
# nbbuild/licenses/CDDL-GPL-2-CP.  Oracle designates this
# particular file as subject to the "Classpath" exception as provided
# by Oracle in the GPL Version 2 section of the License file that
# accompanied this code. If applicable, add the following below the
# License Header, with the fields enclosed by brackets [] replaced by
# your own identifying information:
# "Portions Copyrighted [year] [name of copyright owner]"
#
# Contributor(s):
#
# The Original Software is NetBeans. The Initial Developer of the Original
# Software is Sun Microsystems, Inc. Portions Copyright 1997-2011 Sun
# Microsystems, Inc. All Rights Reserved.
#
# If you wish your version of this file to be governed by only the CDDL
# or only the GPL Version 2, indicate your decision by adding
# "[Contributor] elects to include this software in this distribution
# under the [CDDL or GPL Version 2] license." If you do not indicate a
# single choice of license, a recipient has the option to distribute
# your version of this file under either the CDDL, the GPL Version 2 or
# to extend the choice of license to its licensees as provided above.
# However, if you add GPL Version 2 code and therefore, elected the GPL
# Version 2 license, then the option applies only if the new code is
# made subject to such option by the copyright holder.


PRG=$0


resolve_symlink () {
    file="$1"
    while [ -h "$file" ]; do
        ls=`ls -ld "$file"`
        link=`expr "$ls" : '^.*-> \(.*\)$' 2>/dev/null`
        if expr "$link" : '^/' 2> /dev/null >/dev/null; then
            file="$link"
        else
            file=`dirname "$1"`"/$link"
        fi
    done
    echo "$file"
}

absolutize_path () {
    oldpwd=`pwd`
    cd "$1"
    abspath=`pwd`
    cd "${oldpwd}"
    echo "$abspath"
}

PRG=`resolve_symlink "$PRG"`
progdir=`dirname "$PRG"`
plathome=`absolutize_path "$progdir/.."`

jargs=${jreflags}
jargs="$jargs -Dnetbeans.home=\"$plathome\""

args=""

prefixcp=""
postfixcp=""

updater_class=org.netbeans.updater.UpdaterFrame

#
# parse arguments
#

parse_args() {
while [ $# -gt 0 ] ; do
    case "$1" in
        -h|-\?|-help|--help) cat >&2 <<EOF
Usage: $0 {options} arguments

General options:
  --help                show this help 
  --jdkhome <path>      path to Java(TM) 2 SDK, Standard Edition
  -J<jvm_option>        pass <jvm_option> to JVM

  --cp:p <classpath>    prepend <classpath> to classpath
  --cp:a <classpath>    append <classpath> to classpath
EOF
            # go on and print IDE options as well
        args="$args --help"
            ;;
        --jdkhome) shift; if [ $# -gt 0 ] ; then jdkhome=$1; fi
            ;;
        # this has to be here for purposes of updater.jar, but it should be
        # better to handle this argument inside the java launcher part 
        --userdir) shift; if [ $# -gt 0 ] ; then userdir="$1"; fi
            ;;
        -cp|-cp:a|--cp|--cp:a)
            shift;
            if [ $# -gt 0 ] ; then
                if [ ! -z "$postfixcp" ] ; then postfixcp="$postfixcp:" ; fi
                postfixcp=$postfixcp$1;
            fi
            ;;
        
        -cp:p|--cp:p)
            shift;
            if [ $# -gt 0 ] ; then
                if [ ! -z "$prefixcp" ] ; then prefixcp="$prefixcp:" ; fi
                prefixcp=$prefixcp$1;
            fi
            ;;
        --clusters)
            shift;
            if [ $# -gt 0 ] ; then
                clusters="$1"
            fi
            ;;
        -psn*)
            shift;
            ;;
        -J*) jopt=`expr "X-$1" : 'X--J\(.*\)'`; jargs="$jargs '$jopt'";;
        *) args="$args \"$1\"" ;;
    esac
    shift
done
} # parse_args()

# Process arguments given on the command line.
parse_args "$@"

#
# check JDK
#

if [ -z "$jdkhome" ] ; then
    # try to find JDK

    case "`uname`" in
        Darwin*)
        if [ -f "/System/Library/Java/JavaVirtualMachines/1.6.0.jdk/Contents/Home/bin/java" ] ; then
            jdkhome="/System/Library/Java/JavaVirtualMachines/1.6.0.jdk/Contents/Home"
        elif [ -f "/System/Library/Frameworks/JavaVM.framework/Versions/1.6/Home/bin/java" ] ; then
            jdkhome="/System/Library/Frameworks/JavaVM.framework/Versions/1.6/Home"
        elif [ -f "/System/Library/Frameworks/JavaVM.framework/Versions/1.6.0/Home/bin/java" ] ; then
            jdkhome="/System/Library/Frameworks/JavaVM.framework/Versions/1.6.0/Home"
        fi
        ;;
        *) javac=`which javac`
        if [ -z "$javac" ] ; then
            java=`which java`
            if [ ! -z "$java" ] ; then
                java=`resolve_symlink "$java"`
                jdkhome=`dirname $java`"/.."
            fi
        else
            javac=`resolve_symlink "$javac"`
            jdkhome=`dirname $javac`"/.."
        fi
        ;;
    esac
fi

if [ ! -x "${jdkhome}/bin/java" ] ; then
    echo "Cannot find java. Please use the --jdkhome switch." >&2
    exit 2
fi

# if heap dump on OOME is supported enable it
if "${jdkhome}/bin/java" -XX:+HeapDumpOnOutOfMemoryError > /dev/null 2>&1 ; then
   jargs="$jargs -XX:+HeapDumpOnOutOfMemoryError"
   if echo $jargs | grep -v -- "-XX:HeapDumpPath=" > /dev/null ; then
      jargs="$jargs -XX:HeapDumpPath=\"${userdir}/var/log/heapdump.hprof\""
   fi
fi

jargs_without_clusters="$jargs"
jargs="-Dnetbeans.dirs=\"${clusters}\" $jargs_without_clusters"

jdkhome=`absolutize_path "$jdkhome"`

args="--userdir \"${userdir}\" $args"

append_jars_to_cp() {
    dir="$1"
    subpath="$2"
    for ex in jar zip ; do
        if [ "`echo "${dir}"/*.$ex`" != "${dir}/*.$ex" ] ; then
            for x in "${dir}"/*.$ex ; do
                subx=`basename "$x"`
                if echo "$paths" | fgrep -v "$subpath$subx" > /dev/null ; then
                    if [ ! -z "$cp" ] ; then cp="$cp:" ; fi
                    cp="$cp$x"
                    if [ ! -z "$paths" ] ; then paths="$paths:" ; fi
                    paths="$paths$subpath$subx"
                fi
            done
        fi
    done
}

construct_cp() {
    cp=""
    updatercp=""
    paths=""
    
    build_cp "${userdir}"
    build_cp "${plathome}"
    
    if [ -f "${userdir}/modules/ext/updater.jar" ] ; then
        updatercp="${userdir}/modules/ext/updater.jar"
    else 
        if [ -f "${plathome}/modules/ext/updater.jar" ] ; then
            updatercp="${plathome}/modules/ext/updater.jar"
        fi
    fi

    # JDK tools
    for x in "${jdkhome}/lib/dt.jar" "${jdkhome}/lib/tools.jar"; do
        if [ -f "$x" ]; then
            if [ ! -z "$cp" ] ; then cp="$cp:" ; fi
            cp="${cp}$x"
        fi
    done

    # user-specified prefix and postfix CLASSPATH
    
    if [ ! -z "${prefixcp}" ] ; then
        cp="${prefixcp}:$cp"
    fi
    
    if [ ! -z "${postfixcp}" ] ; then
        cp="$cp:${postfixcp}"
    fi


    # prepend IDE's classpath to updater's classpath
    # (just xml-apis.jar and one XML parser would suffice)
    if [ ! -z "$updatercp" ] ; then
        updatercp=${cp}:${updatercp}
    else
        updatercp=${cp}
    fi
}

build_cp() {
    base="$1"
    append_jars_to_cp "${base}/lib/patches" "patches"
    append_jars_to_cp "${base}/lib" "lib"
    append_jars_to_cp "${base}/lib/locale" "locale"
}

do_run_updater() {
    eval "\"$jdkhome/bin/java\"" -classpath "\"${updatercp}\"" "$jargs" "-Dnetbeans.user=\"$userdir\"" $updater_class "$args"
    construct_cp
}

look_for_pre_runs() {
    base="$1"
    install_new_updater "$1"
    dir="${base}/update/download"
    if [ "`echo "${dir}"/*.nbm`" != "${dir}/*.nbm" -o "`echo "${dir}"/*.jar`" != "${dir}/*.jar" ] ; then
        run_updater=yes
    else
        dir="${base}/update/deactivate"
        if [ -f "${dir}/to_disable.txt" -o -f "${dir}/to_uninstall.txt" ] ; then
            run_updater=yes
        fi
    fi
}

look_for_post_runs() {
    base="$1"
    install_new_updater "$1"
    dir="${base}/update/download"
    if [ \! -f "${dir}/install_later.xml" ] && [ "`echo "${dir}"/*.nbm`" != "${dir}/*.nbm" -o "`echo "${dir}"/*.jar`" != "${dir}/*.jar" ] ; then
        run_updater=yes
    else
        dir="${base}/update/deactivate"
        if [ \! -f "${dir}/deactivate_later.txt" ] ; then
            if [ -f "${dir}/to_disable.txt" -o -f "${dir}/to_uninstall.txt" ] ; then
                run_updater=yes
            fi
        fi
    fi
}

look_for_new_clusters() {
    base="$userdir"
    dir="${base}/update/download"
    newclusters="${dir}/netbeans.dirs"
    if [ -f "${newclusters}" ] ; then
        clusters=`cat "${newclusters}"`
        jargs="-Dnetbeans.dirs=\"${clusters}\" $jargs_without_clusters"
        rm -f "${newclusters}"
    fi
}

delete_new_clusters_file() {
    base="$userdir"
    dir="${base}/update/download"
    newclusters="${dir}/netbeans.dirs"
    if [ \! -f "${newclusters}" ] ; then
        rm -f "${newclusters}"
    fi
}

install_new_updater() {
    base="$1"
    newUpdaterDir="${base}/update/new_updater"
    if [ -d "${newUpdaterDir}" ]; then
        mkdir -p "${base}/modules/ext/"
        if [ -f "${newUpdaterDir}/updater.jar" ]; then
            mv -f "${newUpdaterDir}/updater.jar" "${base}/modules/ext/"
        fi
        ls -l "${newUpdaterDir}/"updater_*.jar
        for i in "${newUpdaterDir}/"updater_*.jar; do
            mkdir -p "${base}/modules/ext/locale/"
            mv -f "$i" "${base}/modules/ext/locale/"
        done
        rmdir "${newUpdaterDir}"
    fi
}

# detect system http proxy setting

detect_system_proxy () {
    if [ ! -z "$http_proxy" ]; then
        http_proxy_tmp=$http_proxy
    fi
    return 0
}

detect_gnome_proxy () {
    gconftool=/usr/bin/gconftool-2
    if [ -x  $gconftool ] ; then
        proxy_mode=`$gconftool --get /system/proxy/mode 2>/dev/null`
        if [ "$proxy_mode" = "manual" ] ; then
            http_proxy_host=`$gconftool --get /system/http_proxy/host 2>/dev/null`
            http_proxy_port=`$gconftool --get /system/http_proxy/port 2>/dev/null`
            http_proxy_tmp=$http_proxy_host:$http_proxy_port
            http_non_proxy_hosts=`$gconftool --get /system/http_proxy/ignore_hosts 2>/dev/null`
            if [ $? ] ; then
                http_non_proxy_hosts=`echo $http_non_proxy_hosts | /bin/sed 's/\]//'`
            fi
            socks_proxy_host=`$gconftool --get /system/proxy/socks_host 2>/dev/null`
            socks_proxy_port=`$gconftool --get /system/proxy/socks_port 2>/dev/null`
            socks_proxy_tmp=$socks_proxy_host:$socks_proxy_port

            return 0
        else
            if [ "$proxy_mode" = "none" ] ; then
                detect_system_proxy
                if [ -z "$http_proxy_tmp" ]; then
                    http_proxy_tmp="DIRECT"
                fi
                return 0
            else
                if [ "$proxy_mode" = "auto" ] ; then
                    detect_system_proxy
                    pac_file=`$gconftool --get /system/proxy/autoconfig_url 2>/dev/null`
                    if [ ! -z "$pac_file" ]; then
                        http_proxy_tmp="PAC "$pac_file
                    fi
                    return 0
                fi
            fi
        fi
    fi
    return 1
}

detect_kde_proxy () {
    kioslaverc="${HOME}/.kde/share/config/kioslaverc"
    if [ -f $kioslaverc ] ; then
        if /bin/grep 'ProxyType=1' "$kioslaverc" >/dev/null 2>&1; then
            http_proxy_tmp=`/bin/grep 'httpProxy=http://' "$kioslaverc"`
            if [ $? ] ; then
                http_proxy_tmp=`echo $http_proxy_tmp | /bin/sed 's/httpProxy=http:\/\///'`
                return 0
            fi
            http_non_proxy_hosts=`/bin/grep 'NoProxyFor=' "$kioslaverc"`
            if [ $? ] ; then
                http_non_proxy_hosts=`echo $http_non_proxy_hosts | /bin/sed 's/NoProxyFor=//'`
            fi
        else
            if /bin/grep 'ProxyType=0' "$kioslaverc" >/dev/null 2>&1; then
                detect_system_proxy
                if [ -z "$http_proxy_tmp" ]; then
                    http_proxy_tmp="DIRECT"
                fi
                return 0
            else
                if /bin/grep 'ProxyType=2' "$kioslaverc" >/dev/null 2>&1; then
                    pac_file=`grep "Proxy Config Script=" $kioslaverc  | cut -f 2 -d =`
                    http_proxy_tmp="PAC "$pac_file
                    return 0
                fi
            fi
        fi
    fi
    return 1
}

detect_macosx_proxy () {
    if [ ! -x /usr/sbin/scutil ] ; then
	return 1
    fi

    scutil_out=/tmp/nb-proxy-detection.$$
    cat <<EOF | /usr/sbin/scutil > ${scutil_out}
open
show State:/Network/Global/Proxies
close
EOF

    if /usr/bin/grep "ProxyAuto.*: *1" ${scutil_out} >/dev/null 2>&1; then
        if  /usr/bin/grep "ProxyAutoConfigEnable.*: *1" ${scutil_out} >/dev/null 2>&1; then
            http_proxy_tmp="PAC `/usr/bin/grep ProxyAutoConfigURLString ${scutil_out} | /usr/bin/awk '{print $3}'`"
            rm ${scutil_out}
            return 0
        fi

        rm ${scutil_out}
        return 1
    fi

    if /usr/bin/grep "HTTPEnable *: *1" ${scutil_out} >/dev/null 2>&1; then
	http_proxy_host=`/usr/bin/grep HTTPProxy ${scutil_out} | /usr/bin/awk '{print $3}'`
	http_proxy_port=`/usr/bin/grep HTTPPort ${scutil_out} | /usr/bin/awk '{print $3} '`
        http_proxy_tmp=$http_proxy_host:$http_proxy_port
        rm ${scutil_out}
        return 0
    fi
    
    http_proxy_tmp="DIRECT"
    rm ${scutil_out}
    return 0
}

unset http_proxy_tmp

if [ `uname` = Darwin ] ; then
    detect_macosx_proxy
else
    if [ "$KDE_FULL_SESSION" = "true" ] ; then
        detect_kde_proxy
    else
        if [ ! -z "$GNOME_DESKTOP_SESSION_ID" ] ; then
            detect_gnome_proxy
        fi
    fi
fi

# fall back to the environment-defined http_proxy if nothing found so far
if [ -z "$http_proxy_tmp" ]; then
    http_proxy_tmp=$http_proxy
fi

if [ ! -z "$http_proxy_tmp" ] ; then
	jargs="-Dnetbeans.system_http_proxy=\"$http_proxy_tmp\" -Dnetbeans.system_http_non_proxy_hosts=\"$http_non_proxy_hosts\" $jargs"
fi

if [ ! -z "$socks_proxy_tmp" ] ; then
	jargs="-Dnetbeans.system_socks_proxy=\"$socks_proxy_tmp\" $jargs"
fi

# http://java.sun.com/j2se/1.5.0/docs/guide/2d/flags.html#pixmaps
J2D_PIXMAPS=shared
export J2D_PIXMAPS

# Check DISPLAY variable on non-Mac
if [ "no$DISPLAY" = "no" -a `uname` != Darwin ]; then
    echo "$0: WARNING: environment variable DISPLAY is not set"
fi


# The Startup Notification Protocol Specification [1]
# recommends to unset the DESKTOP_STARTUP_ID environment variable 
# to avoid possible reuse by some process started later by this
# process, e.g. when a browser will be launched by the NetBeans [2].
#
# See:
# [1] http://standards.freedesktop.org/startup-notification-spec
# [2] http://netbeans.org/bugzilla/show_bug.cgi?id=76970
if [ ! -z "$DESKTOP_STARTUP_ID" ] ; then
    # Save a value for later using
    NB_DESKTOP_STARTUP_ID="$DESKTOP_STARTUP_ID"; export NB_DESKTOP_STARTUP_ID

    unset DESKTOP_STARTUP_ID
fi


#
# main loop
#

# clear to prevent loop from ending
restart="yes"
first_time_starting="yes"
restart_file="${userdir}/var/restart"

while [ "$restart" ] ; do

    #
    # build CLASSPATH
    #
    construct_cp
    
    # First check for pre-run updates.
    if [ "$first_time_starting" ] ; then
        run_updater=""
        look_for_pre_runs "$plathome"
        save="$IFS"
        IFS=':' ; for oneCls in $clusters ; do
            IFS="$save"
            look_for_pre_runs "$oneCls"
        done
        IFS="$save"
        look_for_pre_runs "$userdir"
        if [ "$run_updater" ] ; then do_run_updater ; fi
        # Do not check this after a restart, it makes no sense.
        first_time_starting=""
    fi
    
    #
    # let's go
    #
    delete_new_clusters_file
    rm -f "${restart_file}"
    eval ${_NB_PROFILE_CMD} "\"${jdkhome}/bin/java\"" -Djdk.home="\"${jdkhome}\"" -classpath "\"$cp\"" \
        "$jargs" org.netbeans.Main "$args" '<&0' '&'
    PID=$!
    trap "kill $PID" EXIT
    wait $PID
    exitcode=$?
    trap '' EXIT
    look_for_new_clusters
    # If we should update anything, do it and restart IDE.
    run_updater=""
    look_for_post_runs "$plathome"

    save="$IFS"
    IFS=':' ; for oneCls in $clusters ; do
        IFS="$save"
        look_for_post_runs "$oneCls"
    done
    IFS="$save"
    look_for_post_runs "$userdir"
    if [ "$run_updater" ] ; then
        do_run_updater
        restart="yes"
    else
        if [ ! -f "${restart_file}" ] ; then
            # will fall thru loop and exit
            restart=""
        fi
    fi

done

# and we exit.
exit $exitcode
