# Supplementary material for: Coalescent: an open-source and scalable framework for exact calculations in coalescent theory
Source: BMC Bioinformatics. 2012 Oct 3;13:257. doi: 10.1186/1471-2105-13-257 (PMC3575375; doi:10.1186/1471-2105-13-257)
Supplement: Additional file 1: Coalescent-1.3.0.zip (End user application) — Description of Data: Unzip the file and go to the bin subdirectory. For windows run (double-click) the file coalescent.exe and for Mac/Linux run the file coalescent from the console. Running some jobs require infinite-sites data which is available as coalescent-1.3.0-data.zip. It contains the sample infinite-sites data files stored in xml format. A video tutorial on installation is available at http://youtu.be/f4Bye9jx81c?hd=1 and another on the application demo is available at http://youtu.be/IEuzpZZeV1Q?hd=1. [file 1471-2105-13-257-S1.zip › coalescent/platform/modules/ext/nsProxyAutoConfig.js]

/* -*- Mode: Java; tab-width: 4; c-basic-offset: 4; -*- */
/* vim:set ts=4 sw=4 sts=4 et: */
/* ***** BEGIN LICENSE BLOCK *****
 * Version: MPL 1.1/GPL 2.0/LGPL 2.1
 *
 * The contents of this file are subject to the Mozilla Public License Version
 * 1.1 (the "License"); you may not use this file except in compliance with
 * the License. You may obtain a copy of the License at
 * http://www.mozilla.org/MPL/
 *
 * Software distributed under the License is distributed on an "AS IS" basis,
 * WITHOUT WARRANTY OF ANY KIND, either express or implied. See the License
 * for the specific language governing rights and limitations under the
 * License.
 *
 * The Original Code is mozilla.org code.
 *
 * The Initial Developer of the Original Code is
 * Netscape Communications Corporation.
 * Portions created by the Initial Developer are Copyright (C) 1998
 * the Initial Developer. All Rights Reserved.
 *
 * Contributor(s):
 *   Akhil Arora <akhil.arora@sun.com>
 *   Tomi Leppikangas <Tomi.Leppikangas@oulu.fi>
 *   Darin Fisher <darin@meer.net>
 *
 * Alternatively, the contents of this file may be used under the terms of
 * either the GNU General Public License Version 2 or later (the "GPL"), or
 * the GNU Lesser General Public License Version 2.1 or later (the "LGPL"),
 * in which case the provisions of the GPL or the LGPL are applicable instead
 * of those above. If you wish to allow use of your version of this file only
 * under the terms of either the GPL or the LGPL, and not to allow others to
 * use your version of this file under the terms of the MPL, indicate your
 * decision by deleting the provisions above and replace them with the notice
 * and other provisions required by the GPL or the LGPL. If you do not delete
 * the provisions above, a recipient may use your version of this file under
 * the terms of any one of the MPL, the GPL or the LGPL.
 *
 * ***** END LICENSE BLOCK ***** */

/*
   Script for Proxy Auto Config in the new world order.
       - Gagan Saksena 04/24/00 
*/

Components.utils.import("resource://gre/modules/XPCOMUtils.jsm");

const kDNS_CONTRACTID = "@mozilla.org/network/dns-service;1";

const nsISupports        = Components.interfaces.nsISupports;
const nsIProxyAutoConfig = Components.interfaces.nsIProxyAutoConfig;
const nsIDNSService      = Components.interfaces.nsIDNSService;

var dns;

// implementor of nsIProxyAutoConfig
function nsProxyAutoConfig() {
    dns = Components.classes[kDNS_CONTRACTID].getService(nsIDNSService);
};

nsProxyAutoConfig.prototype = {
    classID: Components.ID("63ac8c66-1dd2-11b2-b070-84d00d3eaece"),

    // sandbox in which we eval loaded autoconfig js file
    _sandBox: null, 

    QueryInterface: XPCOMUtils.generateQI([nsIProxyAutoConfig]),

    init: function(pacURI, pacText) {
        // remove PAC configuration if requested
        if (pacURI == "" || pacText == "") {
            this._sandBox = null;
            return;
        }

        // allocate a fresh Sandbox to clear global scope for new PAC script
        this._sandBox = new Components.utils.Sandbox(pacURI);
        Components.utils.evalInSandbox(pacUtils, this._sandBox);

        // add predefined functions to pac
        this._sandBox.importFunction(myIpAddress);
        this._sandBox.importFunction(dnsResolve);
        this._sandBox.importFunction(proxyAlert, "alert");

        // evaluate loaded js file
        Components.utils.evalInSandbox(pacText, this._sandBox);
    },

    getProxyForURI: function(testURI, testHost) {
        if (!("FindProxyForURL" in this._sandBox))
            return null;

        // Call the original function
        try {
            var rval = this._sandBox.FindProxyForURL(testURI, testHost);
        } catch (e) {
            throw XPCSafeJSObjectWrapper(e);
        }
        return rval;
    }
}

function proxyAlert(msg) {
    try {
        // It would appear that the console service is threadsafe.
        var cns = Components.classes["@mozilla.org/consoleservice;1"]
                            .getService(Components.interfaces.nsIConsoleService);
        cns.logStringMessage("PAC-alert: "+msg);
    } catch (e) {
        dump("PAC: proxyAlert ERROR: "+e+"\n");
    }
}

// wrapper for getting local IP address called by PAC file
function myIpAddress() {
    try {
        return dns.resolve(dns.myHostName, 0).getNextAddrAsString();
    } catch (e) {
        return '127.0.0.1';
    }
}

// wrapper for resolving hostnames called by PAC file
function dnsResolve(host) {
    try {
        return dns.resolve(host, 0).getNextAddrAsString();
    } catch (e) {
        return null;
    }
}

NSGetFactory = XPCOMUtils.generateNSGetFactory([nsProxyAutoConfig]);

var pacUtils = 
"function dnsDomainIs(host, domain) {\n" +
"    return (host.length >= domain.length &&\n" +
"            host.substring(host.length - domain.length) == domain);\n" +
"}\n" +

"function dnsDomainLevels(host) {\n" +
"    return host.split('.').length-1;\n" +
"}\n" +

"function convert_addr(ipchars) {\n"+
"    var bytes = ipchars.split('.');\n"+
"    var result = ((bytes[0] & 0xff) << 24) |\n"+
"                 ((bytes[1] & 0xff) << 16) |\n"+
"                 ((bytes[2] & 0xff) <<  8) |\n"+
"                  (bytes[3] & 0xff);\n"+
"    return result;\n"+
"}\n"+

"function isInNet(ipaddr, pattern, maskstr) {\n"+
"    var test = /^(\\d{1,3})\\.(\\d{1,3})\\.(\\d{1,3})\\.(\\d{1,3})$/(ipaddr);\n"+
"    if (test == null) {\n"+
"        ipaddr = dnsResolve(ipaddr);\n"+
"        if (ipaddr == null)\n"+
"            return false;\n"+
"    } else if (test[1] > 255 || test[2] > 255 || \n"+
"               test[3] > 255 || test[4] > 255) {\n"+
"        return false;    // not an IP address\n"+
"    }\n"+
"    var host = convert_addr(ipaddr);\n"+
"    var pat  = convert_addr(pattern);\n"+
"    var mask = convert_addr(maskstr);\n"+
"    return ((host & mask) == (pat & mask));\n"+
"    \n"+
"}\n"+

"function isPlainHostName(host) {\n" +
"    return (host.search('\\\\.') == -1);\n" +
"}\n" +

"function isResolvable(host) {\n" +
"    var ip = dnsResolve(host);\n" +
"    return (ip != null);\n" +
"}\n" +

"function localHostOrDomainIs(host, hostdom) {\n" +
"    return (host == hostdom) ||\n" +
"           (hostdom.lastIndexOf(host + '.', 0) == 0);\n" +
"}\n" +

"function shExpMatch(url, pattern) {\n" +
"   pattern = pattern.replace(/\\./g, '\\\\.');\n" +
"   pattern = pattern.replace(/\\*/g, '.*');\n" +
"   pattern = pattern.replace(/\\?/g, '.');\n" +
"   var newRe = new RegExp('^'+pattern+'$');\n" +
"   return newRe.test(url);\n" +
"}\n" +

"var wdays = {SUN: 0, MON: 1, TUE: 2, WED: 3, THU: 4, FRI: 5, SAT: 6};\n" +

"var months = {JAN: 0, FEB: 1, MAR: 2, APR: 3, MAY: 4, JUN: 5, JUL: 6, AUG: 7, SEP: 8, OCT: 9, NOV: 10, DEC: 11};\n"+

"function weekdayRange() {\n" +
"    function getDay(weekday) {\n" +
"        if (weekday in wdays) {\n" +
"            return wdays[weekday];\n" +
"        }\n" +
"        return -1;\n" +
"    }\n" +
"    var date = new Date();\n" +
"    var argc = arguments.length;\n" +
"    var wday;\n" +
"    if (argc < 1)\n" +
"        return false;\n" +
"    if (arguments[argc - 1] == 'GMT') {\n" +
"        argc--;\n" +
"        wday = date.getUTCDay();\n" +
"    } else {\n" +
"        wday = date.getDay();\n" +
"    }\n" +
"    var wd1 = getDay(arguments[0]);\n" +
"    var wd2 = (argc == 2) ? getDay(arguments[1]) : wd1;\n" +
"    return (wd1 == -1 || wd2 == -1) ? false\n" +
"                                    : (wd1 <= wday && wday <= wd2);\n" +
"}\n" +

"function dateRange() {\n" +
"    function getMonth(name) {\n" +
"        if (name in months) {\n" +
"            return months[name];\n" +
"        }\n" +
"        return -1;\n" +
"    }\n" +
"    var date = new Date();\n" +
"    var argc = arguments.length;\n" +
"    if (argc < 1) {\n" +
"        return false;\n" +
"    }\n" +
"    var isGMT = (arguments[argc - 1] == 'GMT');\n" +
"\n" +
"    if (isGMT) {\n" +
"        argc--;\n" +
"    }\n" +
"    // function will work even without explict handling of this case\n" +
"    if (argc == 1) {\n" +
"        var tmp = parseInt(arguments[0]);\n" +
"        if (isNaN(tmp)) {\n" +
"            return ((isGMT ? date.getUTCMonth() : date.getMonth()) ==\n" +
"getMonth(arguments[0]));\n" +
"        } else if (tmp < 32) {\n" +
"            return ((isGMT ? date.getUTCDate() : date.getDate()) == tmp);\n" +
"        } else { \n" +
"            return ((isGMT ? date.getUTCFullYear() : date.getFullYear()) ==\n" +
"tmp);\n" +
"        }\n" +
"    }\n" +
"    var year = date.getFullYear();\n" +
"    var date1, date2;\n" +
"    date1 = new Date(year,  0,  1,  0,  0,  0);\n" +
"    date2 = new Date(year, 11, 31, 23, 59, 59);\n" +
"    var adjustMonth = false;\n" +
"    for (var i = 0; i < (argc >> 1); i++) {\n" +
"        var tmp = parseInt(arguments[i]);\n" +
"        if (isNaN(tmp)) {\n" +
"            var mon = getMonth(arguments[i]);\n" +
"            date1.setMonth(mon);\n" +
"        } else if (tmp < 32) {\n" +
"            adjustMonth = (argc <= 2);\n" +
"            date1.setDate(tmp);\n" +
"        } else {\n" +
"            date1.setFullYear(tmp);\n" +
"        }\n" +
"    }\n" +
"    for (var i = (argc >> 1); i < argc; i++) {\n" +
"        var tmp = parseInt(arguments[i]);\n" +
"        if (isNaN(tmp)) {\n" +
"            var mon = getMonth(arguments[i]);\n" +
"            date2.setMonth(mon);\n" +
"        } else if (tmp < 32) {\n" +
"            date2.setDate(tmp);\n" +
"        } else {\n" +
"            date2.setFullYear(tmp);\n" +
"        }\n" +
"    }\n" +
"    if (adjustMonth) {\n" +
"        date1.setMonth(date.getMonth());\n" +
"        date2.setMonth(date.getMonth());\n" +
"    }\n" +
"    if (isGMT) {\n" +
"    var tmp = date;\n" +
"        tmp.setFullYear(date.getUTCFullYear());\n" +
"        tmp.setMonth(date.getUTCMonth());\n" +
"        tmp.setDate(date.getUTCDate());\n" +
"        tmp.setHours(date.getUTCHours());\n" +
"        tmp.setMinutes(date.getUTCMinutes());\n" +
"        tmp.setSeconds(date.getUTCSeconds());\n" +
"        date = tmp;\n" +
"    }\n" +
"    return ((date1 <= date) && (date <= date2));\n" +
"}\n" +

"function timeRange() {\n" +
"    var argc = arguments.length;\n" +
"    var date = new Date();\n" +
"    var isGMT= false;\n"+
"\n" +
"    if (argc < 1) {\n" +
"        return false;\n" +
"    }\n" +
"    if (arguments[argc - 1] == 'GMT') {\n" +
"        isGMT = true;\n" +
"        argc--;\n" +
"    }\n" +
"\n" +
"    var hour = isGMT ? date.getUTCHours() : date.getHours();\n" +
"    var date1, date2;\n" +
"    date1 = new Date();\n" +
"    date2 = new Date();\n" +
"\n" +
"    if (argc == 1) {\n" +
"        return (hour == arguments[0]);\n" +
"    } else if (argc == 2) {\n" +
"        return ((arguments[0] <= hour) && (hour <= arguments[1]));\n" +
"    } else {\n" +
"        switch (argc) {\n" +
"        case 6:\n" +
"            date1.setSeconds(arguments[2]);\n" +
"            date2.setSeconds(arguments[5]);\n" +
"        case 4:\n" +
"            var middle = argc >> 1;\n" +
"            date1.setHours(arguments[0]);\n" +
"            date1.setMinutes(arguments[1]);\n" +
"            date2.setHours(arguments[middle]);\n" +
"            date2.setMinutes(arguments[middle + 1]);\n" +
"            if (middle == 2) {\n" +
"                date2.setSeconds(59);\n" +
"            }\n" +
"            break;\n" +
"        default:\n" +
"          throw 'timeRange: bad number of arguments'\n" +
"        }\n" +
"    }\n" +
"\n" +
"    if (isGMT) {\n" +
"        date.setFullYear(date.getUTCFullYear());\n" +
"        date.setMonth(date.getUTCMonth());\n" +
"        date.setDate(date.getUTCDate());\n" +
"        date.setHours(date.getUTCHours());\n" +
"        date.setMinutes(date.getUTCMinutes());\n" +
"        date.setSeconds(date.getUTCSeconds());\n" +
"    }\n" +
"    return ((date1 <= date) && (date <= date2));\n" +
"}\n"
