# Supplementary material for: Coalescent: an open-source and scalable framework for exact calculations in coalescent theory
Source: BMC Bioinformatics. 2012 Oct 3;13:257. doi: 10.1186/1471-2105-13-257 (PMC3575375; doi:10.1186/1471-2105-13-257)
Supplement: Additional file 1: Coalescent-1.3.0.zip (End user application) — Description of Data: Unzip the file and go to the bin subdirectory. For windows run (double-click) the file coalescent.exe and for Mac/Linux run the file coalescent from the console. Running some jobs require infinite-sites data which is available as coalescent-1.3.0-data.zip. It contains the sample infinite-sites data files stored in xml format. A video tutorial on installation is available at http://youtu.be/f4Bye9jx81c?hd=1 and another on the application demo is available at http://youtu.be/IEuzpZZeV1Q?hd=1. [file 1471-2105-13-257-S1.zip › coalescent/platform/update_tracking/org-netbeans-core-io-ui.xml]

<?xml version="1.0" encoding="UTF-8"?>
<module codename="org.netbeans.core.io.ui/1">
    <module_version install_time="1311882781048" last="true" origin="installer" specification_version="1.12.1">
        <file crc="937424920" name="config/Modules/org-netbeans-core-io-ui.xml"/>
        <file crc="3634399956" name="modules/org-netbeans-core-io-ui.jar"/>
    </module_version>
</module>
