# Supplementary material for: Coalescent: an open-source and scalable framework for exact calculations in coalescent theory
Source: BMC Bioinformatics. 2012 Oct 3;13:257. doi: 10.1186/1471-2105-13-257 (PMC3575375; doi:10.1186/1471-2105-13-257)
Supplement: Additional file 1: Coalescent-1.3.0.zip (End user application) — Description of Data: Unzip the file and go to the bin subdirectory. For windows run (double-click) the file coalescent.exe and for Mac/Linux run the file coalescent from the console. Running some jobs require infinite-sites data which is available as coalescent-1.3.0-data.zip. It contains the sample infinite-sites data files stored in xml format. A video tutorial on installation is available at http://youtu.be/f4Bye9jx81c?hd=1 and another on the application demo is available at http://youtu.be/IEuzpZZeV1Q?hd=1. [file 1471-2105-13-257-S1.zip › coalescent/platform/update_tracking/org-openide-awt.xml]

<?xml version="1.0" encoding="UTF-8" standalone="no"?>
<module codename="org.openide.awt">
    <module_version install_time="1311882559599" last="false" origin="installer" specification_version="7.31.1">
        <file crc="3208246121" name="config/Modules/org-openide-awt.xml"/>
        <file crc="21680364" name="modules/org-openide-awt.jar"/>
    </module_version>
    <module_version install_time="1318203635468" last="true" origin="NetBeans Distribution" specification_version="7.31.2">
        <file crc="2244385967" name="modules/locale/org-openide-awt_ja.jar"/>
        <file crc="224280433" name="modules/locale/org-openide-awt_pt_BR.jar"/>
        <file crc="174364610" name="modules/locale/org-openide-awt_ru.jar"/>
        <file crc="2756707859" name="modules/locale/org-openide-awt_zh_CN.jar"/>
        <file crc="3208246121" name="config/Modules/org-openide-awt.xml"/>
        <file crc="41917553" name="modules/org-openide-awt.jar"/>
    </module_version>
</module>
