# Supplementary material for: Coalescent: an open-source and scalable framework for exact calculations in coalescent theory
Source: BMC Bioinformatics. 2012 Oct 3;13:257. doi: 10.1186/1471-2105-13-257 (PMC3575375; doi:10.1186/1471-2105-13-257)
Supplement: Additional file 2: Coalescent-1.3.0-data.zip (Sample infinite-sites data) — Description of data: Contains infinite-sites data stored in xml format. These files can be used while running jobs in the coalescent application. [file 1471-2105-13-257-S2.zip]

Archive with 6 entries (5 files):
- data/
- data/gt94_k69_data_freq1.xml
- data/hein_k69_data.xml
- data/hobolth_k69_data.xml
- data/K69Data.xsd
- data/wakeley_k69_data.xml
