# Supplementary material for: Coalescent: an open-source and scalable framework for exact calculations in coalescent theory
Source: BMC Bioinformatics. 2012 Oct 3;13:257. doi: 10.1186/1471-2105-13-257 (PMC3575375; doi:10.1186/1471-2105-13-257)
Supplement: Additional file 2: Coalescent-1.3.0-data.zip (Sample infinite-sites data) — Description of data: Contains infinite-sites data stored in xml format. These files can be used while running jobs in the coalescent application. [file 1471-2105-13-257-S2.zip › data/gt94_k69_data_freq1.xml]

<?xml version="1.0" encoding="UTF-8"?>
<root model="k69" 
      xmlns="popgen.data.K69Data"
      xmlns:xsi="http://www.w3.org/2001/XMLSchema-instance"
      xsi:schemaLocation="popgen.data.K69Data K69Data.xsd"
      >
    <mutation>1-2-3-4-5-6-7-8-9-10-11-12-13-14-15-16-17-18</mutation>
    <allele label="a">
        <sequence>100101000000010000</sequence>
        <frequency>1</frequency>
    </allele>
    <allele label="b">
        <sequence>100101000100010000</sequence>
        <frequency>1</frequency>
    </allele>
    <allele label="c">
        <sequence>010000000000000001</sequence>
        <frequency>1</frequency>
    </allele>
    <allele label="d">
        <sequence>001000001000000000</sequence>
        <frequency>1</frequency>
    </allele>
    <allele label="e">
        <sequence>000101000000010000</sequence>
        <frequency>1</frequency>
    </allele>
    <allele label="f">
        <sequence>000111000000010000</sequence>
        <frequency>1</frequency>
    </allele>
    <allele label="g">
        <sequence>000000000011000001</sequence>
        <frequency>1</frequency>
    </allele>
    <allele label="h">
        <sequence>000000000011100001</sequence>
        <frequency>1</frequency>
    </allele>
    <allele label="i">
        <sequence>000000000000000111</sequence>
        <frequency>1</frequency>
    </allele>
    <allele label="j">
        <sequence>000000000000000101</sequence>
        <frequency>1</frequency>
    </allele>
    <allele label="k">
        <sequence>000000000000000000</sequence>
        <frequency>1</frequency>
    </allele>
    <allele label="l">
        <sequence>000000000000000001</sequence>
        <frequency>1</frequency>
    </allele>
    <allele label="m">
        <sequence>000000010000000000</sequence>
        <frequency>1</frequency>
    </allele>
    <allele label="n">
        <sequence>000000100000001000</sequence>
        <frequency>1</frequency>
    </allele>
    <note>
         This is a modified version of the gt94_k69_data.xml, where all the alleles have
         multiplicities 1.

         There are 18 segregating sites and 14 distinct alleles and the total sample size is 14.
         
         The encoding is from Table 1 in Song et. al. Counting All Possible Ancestral Configurations
         of Sample Sequences in Population Genetics. IEEE/ACM Transactions on Computational
         Biology and Bioinformatics Vol 3, July-September 2006. 
         
         The original data was published in Ward et. al. Extensive Mitochondria Diversity within a
         Single Amerindian Tribe PNAS Vol 88 pp. 8720-8724, 1991
         
    </note>
</root>
