# Supplementary material for: Coalescent: an open-source and scalable framework for exact calculations in coalescent theory
Source: BMC Bioinformatics. 2012 Oct 3;13:257. doi: 10.1186/1471-2105-13-257 (PMC3575375; doi:10.1186/1471-2105-13-257)
Supplement: Additional file 2: Coalescent-1.3.0-data.zip (Sample infinite-sites data) — Description of data: Contains infinite-sites data stored in xml format. These files can be used while running jobs in the coalescent application. [file 1471-2105-13-257-S2.zip › data/hein_k69_data.xml]

<?xml version="1.0" encoding="UTF-8"?>
<root model="k69"
      xmlns="popgen.data.K69Data"
      xmlns:xsi="http://www.w3.org/2001/XMLSchema-instance"
      xsi:schemaLocation="popgen.data.K69Data K69Data.xsd"
      >
    <mutation>1-2-3-4</mutation>
    <allele label="a1">
        <sequence>1110</sequence>
        <frequency>1</frequency>
    </allele>
    <allele label="a2">
        <sequence>1100</sequence>
        <frequency>1</frequency>
    </allele>
    <allele label="a3">
        <sequence>0001</sequence>
        <frequency>2</frequency>
    </allele>
    <allele label="a4">
        <sequence>0000</sequence>
        <frequency>1</frequency>
    </allele>
    <note>
        Fig. 2.3, Gene Genealogies, Variation and Evolution by Hein et. al. (2005)
        Likelihood = 0.0004609375 (theta = 1) obtained from the analytical expression with the
        figure.
    </note>
</root>
