# Supplementary material for: Coalescent: an open-source and scalable framework for exact calculations in coalescent theory
Source: BMC Bioinformatics. 2012 Oct 3;13:257. doi: 10.1186/1471-2105-13-257 (PMC3575375; doi:10.1186/1471-2105-13-257)
Supplement: Additional file 2: Coalescent-1.3.0-data.zip (Sample infinite-sites data) — Description of data: Contains infinite-sites data stored in xml format. These files can be used while running jobs in the coalescent application. [file 1471-2105-13-257-S2.zip › data/K69Data.xsd]

<?xml version="1.0" encoding="UTF-8"?>
<schema xmlns="http://www.w3.org/2001/XMLSchema"
        xmlns:data="popgen.data.K69Data"
        attributeFormDefault="unqualified"
        elementFormDefault="qualified"
        targetNamespace="popgen.data.K69Data">

    <element name="root" type="data:RootType"/>

    <complexType name="RootType">
        <sequence>
            <!--  delimited by "-", hence mutation labels cannot contain "-"  -->
            <element  name="mutation" type="string" maxOccurs="1" minOccurs="1"/>
            <element name="allele" type="data:AlleleType" maxOccurs="unbounded" minOccurs="2"/>
            <element  name="note" type="string" maxOccurs="1" minOccurs="0"/>
        </sequence>
        <attribute name="model" type="string" use="required"/>
    </complexType>

    <complexType name="AlleleType">
        <sequence>
            <element  name="sequence" type="string" maxOccurs="1" minOccurs="1"/>
            <element  name="frequency" type="string" maxOccurs="1" minOccurs="1"/>
        </sequence>
        <attribute name="label" type="string" use="required"/>
    </complexType>
    
</schema>
